# Supplementary material for: Polymorphism and Red Photoluminescence Emission from 5s2 Electron Pairs of Sb(III) in a New One-Dimensional Organic–Inorganic Hybrid Based on Methylhydrazine: MHy2SbI5
Source: Molecules. 2024 Jan 17;29(2):455. doi: 10.3390/molecules29020455 (PMC10821241; doi:10.3390/molecules29020455)
Supplement: Supplementary file 1 [file molecules-29-00455-s001.zip]

Archive with 1 entries (1 files):
- molecules-2825156-supplementary.pdf
